# Supplementary material for: Photocatalytic Investigation of Aerosol-Assisted Atmospheric Pressure Plasma Deposited Hybrid TiO2 Containing Nanocomposite Coatings
Source: Nanomaterials (Basel). 2022 Oct 26;12(21):3758. doi: 10.3390/nano12213758 (PMC9653690; doi:10.3390/nano12213758)
Supplement: Supplementary file 1 [file nanomaterials-12-03758-s001.zip]

Archive with 1 entries (1 files):
- nanomaterials-1962788-supplementary.pdf
